# Supplementary material for: Exploration of Novel Scaffolds Targeting Cytochrome b of Pyricularia oryzae
Source: Int J Mol Sci. 2023 Jan 31;24(3):2705. doi: 10.3390/ijms24032705 (PMC9917009; doi:10.3390/ijms24032705)
Supplement: Supplementary file 1 [file ijms-24-02705-s001.zip]

Archive with 1 entries (1 files):
- ijms-2044459-supplementary.pdf
